# Supplementary material for: Patient-Reported Outcomes from a Pilot Plant-Based Lifestyle Medicine Program in a Safety-Net Setting
Source: Nutrients. 2023 Jun 24;15(13):2857. doi: 10.3390/nu15132857 (PMC10343841; doi:10.3390/nu15132857)
Supplement: Supplementary file 1 [file nutrients-15-02857-s001.zip]

Archive with 1 entries (1 files):
- nutrients-2408119-supplementary.pdf
